# Supplementary material for: Continuous-Flow High-Pressure Homogenization of Blueberry Juice Enhances Anthocyanin and Ascorbic Acid Stability during Cold Storage
Source: J Agric Food Chem. 2024 May 13;72(20):11629–39. doi: 10.1021/acs.jafc.4c01289 (PMC11117402; doi:10.1021/acs.jafc.4c01289)
Supplement: Supplementary file 1 — jf4c01289_si_001.xlsx [file jf4c01289_si_001.xlsx]

## Sheet: Sheet1
	Supplement Figure 1: Anthocyanin profile of blueberry juice during cold storage at 4 °C
